# Supplementary material for: GIS-based flood hazard mapping using relative frequency ratio method: A case study of Panjkora River Basin, eastern Hindu Kush, Pakistan
Source: PLoS One. 2020 Mar 25;15(3):e0229153. doi: 10.1371/journal.pone.0229153 (PMC7094850; doi:10.1371/journal.pone.0229153)
Supplement: S1 Data — (XLSX) [file pone.0229153.s001.xlsx]

## Sheet: Export_Output_finalmapindex2
OBJECTID	VALUE	CID_1	percentage	cumulative area	AUC	success curve	OBJECTID	VALUE	CID_1	percentage	cumulative area	Prediction curve
		0	0	0	0	0			0	0	0	0
	1	14400	14.9533	14.9533	19.6262	14400		1	14400	14.9533	14.9533	19.1589
	2	9000	9.34579	24.2991	28.972	8100		2	8100	8.41121	23.3645	30.3738
	3	9000	9.34579	33.6449	36.4486	13500		3	13500	14.0187	37.3832	39.2523
	4	5400	5.60748	39.2523	42.0561	3600		4	3600	3.73832	41.1215	43.9252
	5	5400	5.60748	44.8598	47.1963	5400		5	5400	5.60748	46.729	49.0654
1	6	4500	4.6729	49.5327	50.9346	4500		6	4500	4.6729	51.4019	52.3364
2	7	2700	2.80374	52.3364	55.1402	1800		7	1800	1.86916	53.271	55.1402
	8	5400	5.60748	57.9439	57.9439	3600		8	3600	3.73832	57.0093	57.0093
	9	0	0	57.9439	59.8131	0		9	0	0	57.0093	57.4766
	10	3600	3.73832	61.6822	61.6822	900		10	900	0.934579	57.9439	61.215
	11	0	0	61.6822	61.6822	6300		11	6300	6.54206	64.486	64.486
3	12	0	0	61.6822	64.9533	0		12	0	0	64.486	65.8879
	13	6300	6.54206	68.2243	68.2243	2700		13	2700	2.80374	67.2897	67.2897
4	14	0	0	68.2243	69.6262	0		14	0	0	67.2897	69.1589
	15	2700	2.80374	71.028	71.9626	3600		15	3600	3.73832	71.028	71.9626
	16	1800	1.86916	72.8972	73.8318	1800		16	1800	1.86916	72.8972	73.3645
	17	1800	1.86916	74.7664	74.7664	900		17	900	0.934579	73.8318	73.8318
	18	0	0	74.7664	74.7664	0		18	0	0	73.8318	73.8318
	19	0	0	74.7664	75.2336	0		19	0	0	73.8318	74.2991
5	20	900	0.934579	75.7009	75.7009	900		20	900	0.934579	74.7664	74.7664
6	21	0	0	75.7009	75.7009	0		21	0	0	74.7664	74.7664
7	22	0	0	75.7009	75.7009	0		22	0	0	74.7664	75.2336
8	23	0	0	75.7009	76.1682	900		23	900	0.934579	75.7009	75.7009
9	24	900	0.934579	76.6355	77.1028	0		24	0	0	75.7009	75.7009
10	25	900	0.934579	77.5701	77.5701	0		25	0	0	75.7009	75.7009
11	26	0	0	77.5701	77.5701	0		26	0	0	75.7009	75.7009
12	27	0	0	77.5701	77.5701	0		27	0	0	75.7009	75.7009
13	28	0	0	77.5701	77.5701	0		28	0	0	75.7009	75.7009
14	29	0	0	77.5701	77.5701	0		29	0	0	75.7009	75.7009
15	30	0	0	77.5701	77.5701	0		30	0	0	75.7009	75.7009
16	31	0	0	77.5701	77.5701	0		31	0	0	75.7009	76.1682
17	32	0	0	77.5701	77.5701	900		32	900	0.934579	76.6355	76.6355
18	33	0	0	77.5701	77.5701	0		33	0	0	76.6355	76.6355
19	34	0	0	77.5701	78.0374	0		34	0	0	76.6355	76.6355
20	35	900	0.934579	78.5047	79.4393	0		35	0	0	76.6355	78.0374
21	36	1800	1.86916	80.3738	80.3738	2700		36	2700	2.80374	79.4393	79.4393
22	37	0	0	80.3738	80.3738	0		37	0	0	79.4393	79.4393
	38	0	0	80.3738	80.3738	0		38	0	0	79.4393	79.4393
23	39	0	0	80.3738	80.3738	0		39	0	0	79.4393	79.4393
	40	0	0	80.3738	80.3738	0		40	0	0	79.4393	79.4393
	41	0	0	80.3738	80.3738	0		41	0	0	79.4393	79.9065
	42	0	0	80.3738	80.8411	900		42	900	0.934579	80.3738	81.3084
24	43	900	0.934579	81.3084	81.7757	1800		43	1800	1.86916	82.243	82.243
25	44	900	0.934579	82.243	82.243	0		44	0	0	82.243	82.7103
26	45	0	0	82.243	82.7103	900		45	900	0.934579	83.1776	83.1776
	46	900	0.934579	83.1776	83.1776	0		46	0	0	83.1776	83.6449
27	47	0	0	83.1776	83.6449	900		47	900	0.934579	84.1121	84.5794
	48	900	0.934579	84.1121	84.5794	900		48	900	0.934579	85.0467	85.0467
28	49	900	0.934579	85.0467	85.0467	0		49	0	0	85.0467	85.0467
	50	0	0	85.0467	85.0467	0		50	0	0	85.0467	85.514
	51	0	0	85.0467	85.514	900		51	900	0.934579	85.9813	86.4486
29	52	900	0.934579	85.9813	85.9813	900		52	900	0.934579	86.9159	87.3832
30	53	0	0	85.9813	86.4486	900		53	900	0.934579	87.8505	87.8505
31	54	900	0.934579	86.9159	86.9159	0		54	0	0	87.8505	87.8505
32	55	0	0	86.9159	87.3832	0		55	0	0	87.8505	88.3178
33	56	900	0.934579	87.8505	87.8505	900		56	900	0.934579	88.785	88.785
34	57	0	0	87.8505	88.3178	0		57	0	0	88.785	89.2523
	58	900	0.934579	88.785	88.785	900		58	900	0.934579	89.7196	89.7196
35	59	0	0	88.785	88.785	0		59	0	0	89.7196	89.7196
	60	0	0	88.785	89.2523	0		60	0	0	89.7196	89.7196
	61	900	0.934579	89.7196	89.7196	0		61	0	0	89.7196	90.1869
36	62	0	0	89.7196	90.1869	900		62	900	0.934579	90.6542	91.1215
	63	900	0.934579	90.6542	91.1215	900		63	900	0.934579	91.5888	91.5888
37	64	900	0.934579	91.5888	91.5888	0		64	0	0	91.5888	92.0561
	65	0	0	91.5888	91.5888	900		65	900	0.934579	92.5234	92.5234
38	66	0	0	91.5888	91.5888	0		66	0	0	92.5234	92.9907
39	67	0	0	91.5888	91.5888	900		67	900	0.934579	93.4579	93.4579
	68	0	0	91.5888	92.0561	0		68	0	0	93.4579	93.9252
40	69	900	0.934579	92.5234	92.5234	900		69	900	0.934579	94.3925	94.3925
41	70	0	0	92.5234	93.4579	0		70	0	0	94.3925	94.8598
42	71	1800	1.86916	94.3925	94.3925	900		71	900	0.934579	95.3271	95.7944
	72	0	0	94.3925	94.8598	900		72	900	0.934579	96.2617	96.729
43	73	900	0.934579	95.3271	95.3271	900		73	900	0.934579	97.1963	97.1963
44	74	0	0	95.3271	95.7944	0		74	0	0	97.1963	97.1963
45	75	900	0.934579	96.2617	96.729	0		75	0	0	97.1963	97.6636
46	76	900	0.934579	97.1963	97.1963	900		76	900	0.934579	98.1308	98.1308
47	77	0	0	97.1963	97.1963	0		77	0	0	98.1308	98.1308
	78	0	0	97.1963	97.1963	0		78	0	0	98.1308	98.1308
48	79	0	0	97.1963	97.6636	0		79	0	0	98.1308	98.1308
	80	900	0.934579	98.1308	98.1308	0		80	0	0	98.1308	98.1308
49	81	0	0	98.1308	98.1308	0		81	0	0	98.1308	98.1308
50	82	0	0	98.1308	98.1308	0		82	0	0	98.1308	98.1308
	83	0	0	98.1308	98.1308	0		83	0	0	98.1308	98.1308
51	84	0	0	98.1308	98.1308	0		84	0	0	98.1308	98.1308
	85	0	0	98.1308	98.1308	0		85	0	0	98.1308	98.1308
52	86	0	0	98.1308	98.1308	0		86	0	0	98.1308	98.1308
53	87	0	0	98.1308	98.1308	0		87	0	0	98.1308	98.5981
	88	0	0	98.1308	98.1308	900		88	900	0.934579	99.0654	99.0654
54	89	0	0	98.1308	98.5981	0		89	0	0	99.0654	99.0654
55	90	900	0.934579	99.0654	99.0654	0		90	0	0	99.0654	99.0654
	91	0	0	99.0654	99.0654	0		91	0	0	99.0654	99.0654
	92	0	0	99.0654	99.0654	0		92	0	0	99.0654	99.5327
	93	0	0	99.0654	99.5327	900		93	900	0.934579	100	100
	94	900	0.934579	100	100	0		94	0	0	100	100
	95	0	0	100	100	0		95	0	0	100	100
	96	0	0	100	100	0		96	0	0	100	100
	97	0	0	100	100	0		97	0	0	100	100
	98	0	0	100	100	0		98	0	0	100	100
	99	0	0	100	100	0		99	0	0	100	100
	100	0	0	100	81.9766	0		100	0	0	100	82.1449
		96300				96300			96300

## Sheet: Sheet1
			Reference line	success curve	Prediction curve
			0	0	0
			1	19.1589	22.3299
			2	30.3738	34.0265
			3	39.2523	44.6597
			4	43.9252	49.9764
			5	49.0654	55.293
			6	52.3364	58.483
			7	55.1402	59.5463
			8	57.0093	59.5463
			9	57.4766	60.6096
			10	61.215	61.673
			11	64.486	62.7363
			12	65.8879	64.8629
			13	67.2897	65.9263
			14	69.1589	66.9896
			15	71.9626	70.1796
			16	73.3645	72.3062
			17	73.8318	74.4329
			18	73.8318	76.5832
			19	74.2991	76.6068
			20	74.7664	76.6068
			21	74.7664	76.6068
			22	75.2336	76.6068
			23	75.7009	76.6068
			24	75.7009	76.6068
			25	75.7009	76.6068
			26	75.7009	76.6068
			27	75.7009	77.6701
			28	75.7009	78.7335
			29	75.7009	78.7335
			30	75.7009	78.7335
			31	76.1682	78.7335
			32	76.6355	78.7335
			33	76.6355	78.7335
			34	76.6355	79.7968
			35	78.0374	80.8601
			36	79.4393	80.8601
			37	79.4393	80.8601
			38	79.4393	80.8601
			39	79.4393	80.8601
			40	79.4393	80.8601
			41	79.9065	81.9234
			42	81.3084	84.0501
			43	82.243	86.1767
			44	82.7103	87.2401
			45	83.1776	87.2401
			46	83.6449	87.2401
			47	84.5794	88.3034
			48	85.0467	89.3667
			49	85.0467	90.4301
			50	85.514	92.5567
			51	86.4486	93.62
			52	87.3832	94.6834
			53	87.8505	95.7467
			54	87.8505	95.7467
			55	88.3178	95.7467
			56	88.785	95.7467
			57	89.2523	95.7467
			58	89.7196	95.7467
			59	89.7196	95.7467
			60	89.7196	95.7467
			61	90.1869	95.7467
			62	91.1215	96.81
			63	91.5888	97.8733
			64	92.0561	97.8733
			65	92.5234	97.8733
			66	92.9907	97.8733
			67	93.4579	97.8733
			68	93.9252	97.8733
			69	94.3925	97.8733
			70	94.8598	97.8733
			71	95.7944	97.8733
			72	96.729	97.8733
			73	97.1963	97.8733
			74	97.1963	98.9367
			75	97.6636	100
			76	98.1308	100
			77	98.1308	100
			78	98.1308	100
			79	98.1308	100
			80	98.1308	100
			81	98.1308	100
			82	98.1308	100
			83	98.1308	100
			84	98.1308	100
			85	98.1308	100
			86	98.1308	100
			87	98.5981	100
			88	99.0654	100
			89	99.0654	100
			90	99.0654	100
			91	99.0654	100
			92	99.5327	100
			93	100	100
			94	100	100
			95	100	100
			96	100	100
			97	100	100
			98	100	100
			99	100	100
			100	82.1449	100

## Sheet: Sheet2
	Reference line	success curve	Prediction curve
	0	0	0
	1	19.1589	22.3299
	2	30.3738	34.0265
	3	39.2523	44.6597
	4	43.9252	49.9764
	5	49.0654	55.293
	6	52.3364	58.483
	7	55.1402	59.5463
	8	57.0093	59.5463
	9	57.4766	60.6096
	10	61.215	61.673
	11	64.486	62.7363
	12	65.8879	64.8629
	13	67.2897	65.9263
	14	69.1589	66.9896
	15	71.9626	70.1796
	16	73.3645	72.3062
	17	73.8318	74.4329
	18	73.8318	76.5832
	19	74.2991	76.6068
	20	74.7664	76.6068
	21	74.7664	76.6068
	22	75.2336	76.6068
	23	75.7009	76.6068
	24	75.7009	76.6068
	25	75.7009	76.6068
	26	75.7009	76.6068
	27	75.7009	77.6701
	28	75.7009	78.7335
	29	75.7009	78.7335
	30	75.7009	78.7335
	31	76.1682	78.7335
	32	76.6355	78.7335
	33	76.6355	78.7335
	34	76.6355	79.7968
	35	78.0374	80.8601
	36	79.4393	80.8601
	37	79.4393	80.8601
	38	79.4393	80.8601
	39	79.4393	80.8601
	40	79.4393	80.8601
	41	79.9065	81.9234
	42	81.3084	84.0501
	43	82.243	86.1767
	44	82.7103	87.2401
	45	83.1776	87.2401
	46	83.6449	87.2401
	47	84.5794	88.3034
	48	85.0467	89.3667
	49	85.0467	90.4301
	50	85.514	92.5567
	51	86.4486	93.62
	52	87.3832	94.6834
	53	87.8505	95.7467
	54	87.8505	95.7467
	55	88.3178	95.7467
	56	88.785	95.7467
	57	89.2523	95.7467
	58	89.7196	95.7467
	59	89.7196	95.7467
	60	89.7196	95.7467
	61	90.1869	95.7467
	62	91.1215	96.81
	63	91.5888	97.8733
	64	92.0561	97.8733
	65	92.5234	97.8733
	66	92.9907	97.8733
	67	93.4579	97.8733
	68	93.9252	97.8733
	69	94.3925	97.8733
	70	94.8598	97.8733
	71	95.7944	97.8733
	72	96.729	97.8733
	73	97.1963	97.8733
	74	97.1963	98.9367
	75	97.6636	100
	76	98.1308	100
	77	98.1308	100
	78	98.1308	100
	79	98.1308	100
	80	98.1308	100
	81	98.1308	100
	82	98.1308	100
	83	98.1308	100
	84	98.1308	100
	85	98.1308	100
	86	98.1308	100
	87	98.5981	100
	88	99.0654	100
	89	99.0654	100
	90	99.0654	100
	91	99.0654	100
	92	99.5327	100
	93	100	100
	94	100	100
	95	100	100
	96	100	100
	97	100	100
	98	100	100
	99	100	100
	100	82.1449	100
