# Supplementary material for: GIS-based flood hazard mapping using relative frequency ratio method: A case study of Panjkora River Basin, eastern Hindu Kush, Pakistan
Source: PLoS One. 2020 Mar 25;15(3):e0229153. doi: 10.1371/journal.pone.0229153 (PMC7094850; doi:10.1371/journal.pone.0229153)
Supplement: S2 Data — (XLSX) [file pone.0229153.s002.xlsx]

## Sheet: Sheet1
Factor			POINTS			Factor	Factor classess	NO of points	% of points	class area	% OF CLASS	Ratio(*)	RF			Min RF	Max RF	(Max-Min)	Min tot.	PR	normalized PR
1	1	151217	1	72000		Distance from river	1	72000	96.3855	151217	59.9903	1.60668	0.818642	81.8642		0	0.818642	0.818642	0.180014	4.54766
2	2	30511	2	0			2	0	0	30511	12.1042	0	0	0
3	3	27558	3	1800			3	1800	2.40964	27558	10.9327	0.220406	0.112302	11.2302
4	4	20375	4	0			4	0	0	20375	8.0831	0	0	0
5	5	22408	5	900			5	900	1.20482	22408	8.88963	0.135531	0.069056	6.9056
								74700	100	252069	100	1.96262
Factor			POINTS
OID	Value	Count	1	2700
1	1	389221	2	7200
2	2	511734	3	18000
3	3	444233	4	33300
4	4	417495	5	36000
5	5	187554
Factor			POINTS
OID	Value	Count
0	1	613646	1	66600
1	2	557070	2	14400
2	3	419588	3	5400
3	4	262684	4	1800
4	5	104766	5	0																					NORMALIZE WEIGHTS
																									#VALUE!
																									#VALUE!
																									#VALUE!
Factor			POINTS																						#VALUE!
0	1	466272	1	68400																					#VALUE!
1	2	400501	2	12600																					#VALUE!
2	3	477898	3	10800																					#VALUE!
3	4	416184	4	4500																					#VALUE!
4	5	196899	5	900																					#VALUE!
Factor			POINTS
0	1	817198	1	19800
1	2	725250	2	32400
2	3	299045	3	20700
3	4	90685	4	18900
4	5	25574	5	5400
Factor			POINTS
	1	329225	1	8100
1	2	1293895	2	83700
2	3	334632	3	5400
Factor			POINTS
0	0	2	1	27000
1	1	210062	2	17100
2	2	450336	3	18000
3	3	536189	4	17100
4	4	476438	5	18000
5	5	284424	5
	1	184627		900
	2	232148		7200
	3	28053		23400
	4	55824		17100
	5	172316		14400
	6	872325		34200
	7	415251
	1
	2	811		2.7246e+06
	3	1155		6.66014e+06
	4	1317		9.38474e+06
	5	1548		4.541e+06
		978		7.87107e+06

## Sheet: Sheet3
		DISTANCE FROM RIVER	#REF!
		DRAINAGE DENSITY	#REF!
		ELEVATION	#REF!
		SLOPE	#REF!
		TWI	#REF!
		CURVATURE	#REF!
		NDVI	#REF!
						OBJECTID *	Value	Count

## Sheet: Sheet4
					CONDITIO0NING FACTORS	PREDICTION RATE
					SLOPE	3.50123
			CONDITIONING FACTORS	PREDICTION RATE
			SLOPE	3.50123
			LANDUSE	3.41707
			ELEVATION	3.00195
			CURVATURE	2.45203
			NDVI	1.68967
			TWI	1.58945
			DRAINAGE DENSITY	1.16363
			RAINFALL	1

## Sheet: Sheet5
						Factor	Min RF	Max RF	RF (Max -Min)	RF (Max-Min)	PR
									0.21854
									0.563794
									0.657563
									0.298513
									0.460513
									0.317335
									0.641756
									0.187809
					Factor	Min RF	Max RF	RF ( Max-Min)	RF (Max- Min)	PR
					Drainage density	0.0208171	0.239357	0.21854	0.187809	1.16363
					Elevation	0	0.563794	0.563794	0.187809	3.00195
					slope	0.0211479	0.678711	0.657563	0.187809	3.50123
					TWI	0.080106	0.378619	0.298513	0.187809	1.58945
					CURVATURE	0.153062	0.613574	0.460513	0.187809	2.45203
					NDVI	0.11218	0.429515	0.317335	0.187809	1.68967
					Landuse	0	0.641756	0.641756	0.187809	3.41707
					Rainfall	0.107716	0.295525	0.187809	0.187809	1

## Sheet: Sheet7
Factor	Factor classess	NO of points	% of points	class area	% OF CLASS	Ratio(*)	RF			Min RF	Max RF	RF (Max -Min)	RF (Max-Min)	PR
Drainage density	1	2700	2.77778	389221	19.9576	0.139184	0.0208171			0.0208171	0.239357	0.21854		1.21402
	2	7200	7.40741	511734	26.2396	0.282299	0.0422222
	3	18000	18.5185	444233	22.7784	0.812986	0.121595
	4	33300	34.2593	417495	21.4074	1.60035	0.239357
	5	36000	37.037	187554	9.61699	3.85121	0.576009
		97200	100	1950237	100	6.68603
Factor	Factor classess	NO of points	% of points	class area	% OF CLASS	Ratio(*)	RF
Elevation	1	59400	61.1111	425764	21.7476	2.81002	0.563794			0	0.563794	0.563794		3.13195
	2	16200	16.6667	444873	22.7236	0.733451	0.147157
	3	10800	11.1111	377469	19.2807	0.576281	0.115623
	4	7200	7.40741	299902	15.3187	0.483554	0.0970188
	5	2700	2.77778	216801	11.074	0.250839	0.0503275
	6	900	0.925926	139457	7.12332	0.129985	0.0260798										prediction rate of conditioning factors
	7	0	0	53488	2.73211	0	0
																	CONDITIO0NING FACTORS	PREDICTION RATE
		97200	100	1957754	100	4.98413											DRAINAGE DENSITY	1.21402
																	ELEVATION	3.13195
Factor	Factor classess	NO of points	% of points	class area	% OF CLASS	Ratio(*)	RF										SLOPE	3.65285
slope	1	68400	70.3704	466272	23.8167	2.95467	0.678711			0.0211479	0.678711	0.657563		3.65285			TWI	1.65828
	2	12600	12.963	400501	20.4572	0.633664	0.145558										CURVATURE	2.55821
	3	10800	11.1111	477898	24.4105	0.455177	0.104558										NDVI	1.76284
	4	4500	4.62963	416184	21.2582	0.21778	0.0500259										Landuse	3.56504
	5	900	0.925926	196899	10.0574	0.0920642	0.0211479										rainfall	1
																		1
		97200	100	1957754	100	4.35335
Factor	Factor classess	NO of points	% of points	class area	% OF CLASS	Ratio(*)	RF
TWI	1	19800	20.3704	817198	41.7417	0.488011	0.0434456			0.080106	0.378619	0.298513		1.65828
	2	32400	33.3333	725250	37.045	0.899806	0.080106
	3	20700	21.2963	299045	15.2749	1.3942	0.12412
	4	18900	19.4444	90685	4.6321	4.19776	0.373709
	5	5400	5.55556	25574	1.30629	4.25291	0.378619
		97200	100	1957752	100	11.2327
Factor	Factor classess	NO of points	% of points	class area	% OF CLASS	Ratio(*)	RF
CURVATURE	1	8100	8.33333	329225	16.8165	0.495546	0.233364			0.153062	0.613574	0.460513		2.55821
	2	83700	86.1111	1293895	66.0909	1.30292	0.613574
	3	5400	5.55556	334632	17.0927	0.325026	0.153062
		97200	100	1957752	100	2.12349
Factor	Factor classess	NO of points	% of points	class area	% OF CLASS	Ratio(*)	RF
NDVI	1	27000	27.7778	210062	10.7314	2.58845	0.429515			0.11218	0.429515	0.317335		1.76284
	2	17100	17.5926	450336	23.0063	0.764687	0.126888
	3	18000	18.5185	536189	27.3922	0.67605	0.11218
	4	17100	17.5926	476438	24.3397	0.722793	0.119937
	5	18000	18.5185	284424	14.5303	1.27447	0.21148
		97200	100	1957449	100	6.02646
Factor	Factor classess	NO of points	% of points	class area	% OF CLASS	Ratio(*)	RF
Landuse	1	900	0.00925926	184627	0.0941713	0.0983236	0.00746316			0	0.641756	0.641756		3.56504
	2	7200	0.0740741	232148	0.11841	0.625573	0.0474835
	3	0	0	28053	0.0143088	0	0
	4	23400	0.240741	55824	0.0284737	8.45484	0.641756
	5	17100	0.175926	172316	0.0878919	2.00162	0.151931
	6	14400	0.148148	872325	0.44494	0.332962	0.0252732
	7	34200	0.351852	415251	0.211804	1.66121	0.126093
		97200	1	1960544	1	13.1745
Factor	Factor classess	NO of points	% of points	class area	% OF CLASS	Ratio(*)	RF
Rainfall	1	9000	0.105263	268834	0.137887	0.763404	0.148775			0.12446	0.304474	0.180014		1
	2	19800	0.231579	387366	0.198682	1.16557	0.227151
	3	19800	0.231579	450908	0.231274	1.00132	0.195141
	4	14400	0.168421	514166	0.263719	0.638638	0.12446
	5	22500	0.263158	328400	0.168438	1.56234	0.304474
		85500	1	1949674	1	5.13127	1
