# Supplementary material for: GIS-based flood hazard mapping using relative frequency ratio method: A case study of Panjkora River Basin, eastern Hindu Kush, Pakistan
Source: PLoS One. 2020 Mar 25;15(3):e0229153. doi: 10.1371/journal.pone.0229153 (PMC7094850; doi:10.1371/journal.pone.0229153)
Supplement: S3 Data — (XLSX) [file pone.0229153.s003.xlsx]

## Sheet: Sheet1
					Dir	latitude	longnitude	year	january	febrarury	march	april	may	june	july	august	september	october	november	december	average rainfall each year
						35.83oN	71.78oE	1980	39.7	75.3	92.6	14.2	49.4	0.7	0	2.3	6.1	12.2	28.5	119.3	186.177
								1981	51.7	88.2	111.6	105.6	39.2	3.8	12.6	1.9	2.1	15.2	21.5	23.4	189.062
								1982	14.9	62.6	41.4	8.4	44.2	0.3	1.3	11.6	2.2	0.3	83.1	74.9	179.015
								1983	32.5	19.2	151	19.5	21.8	1.8	0	9.5	2.6	19.5	7.6	5.1	174.854
								1984	17.9	65.5	122.8	65	80	0	0.3	4.3	0.5	26.7	48.5	52	189.808
								1985	26.7	10.7	27.7	42.8	34.5	0	0	21.3	0.5	15.6	7.5	13.2	168.115
								1986	12.2	60.1	106	18.3	4.1	9.8	17.2	16	2.8	63.6	4.9	0	177
								1987	68.2	139.1	102.4	36	64.5	5.2	1.8	0.3	62.5	0	15.5	83.9	197.415
								1988	38	225	56.9	38.1	2.1	4.6	28.7	0	10.8	0	0	47	187.631
								1989	64.7	69.8	52.5	61.1	0.01	24.7	0.3	6.3	2.4	27.9	71.1	77.8	188.278
								1990	41.6	33.6	5.1	10.4	0	6.3	0.01	19.8	2	51.5	96.5	92.5	180.716
								1991	159.7	71.1	123.5	20.6	18.3	2.6	113.7	4.6	2.4	31	131.1	80	211.508
								1992	126.8	127.9	82.6	4.3	2.1	10.9	16.3	46.8	13	26	22.7	31.9	192.562
								1993	228.8	49.7	32.6	12.1	13.9	1.1	0	25.9	61.6	0.5	76.1	35.5	194.677
								1994	65.8	138.7	57.9	0.01	4.1	10.2	27.2	46.2	13.3	1.8	0	52.8	185.539
								1995	106.3	101.7	67.9	42.7	0.01	0.01	18.4	53.5	17.1	29.2	8	55.8	191.971
								1996	185.1	78.7	50	37.8	16.5	1	1.3	52.8	38.1	22.4	20.3	11.6	193.2
								1997	60	24	334	253	144.5	80.3	47.7	87	64.5	110	14	43	250.692
								1998	95	268	133.6	212	223	224	225	226	227	228	229	230	210.05
								1999	189.8	202	259	75	76	25	155.9	105.7	173.4	9	207	0	123.15
								2000	144	159	180.6	30	48	1.8	197.5	75	103	52	39	82.5	92.7
								2001	0.1	92.4	115.5	126.3	7	152.6	193	108	31.9	24	37.3	23.4	75.9583
								2002	90	165	190	138	20	68	78	54	50	13	42	112	85
								2003	25	242	198	192	78	28	41	76	138	30	78	40	97.1667
								2004	116.5	103	26	148	51	58	173.5	47.7	31	406.3	25	116.6	108.55
								2005	185.5	255.5	302.6	228.5	147.7	32.5	132.2	119.5	23.5	104.5	92	0	135.333
								2006	0	173.6	106	167	318	319	320	321	250	21	19	173	182.3
								2007	225	13	179	306	60	74	110	66	105	93	7	5	103.583
								2008	32	168.5	54	56	217	41	152	274	200	48	65	23	110.875
								2009	135.5	166	284	159	204	83	44	60	35	23	16	122	110.958
								2010	42	86	227	85	98	106	68	317	292	183	11	0	126.25
								2011	2	42	375	143	134	38	36	72.1	186	74	106	62	105.842
								2012	0	136	181	79	117	65	22	29	64	142	69.1	36	78.3417
								2013	104	41	253	255	126	47	47	123.1	406	65	77	51.1	132.933
								2014	25	2	191	334.5	119.1	109	29.1	98	131	86	84	0	100.725
								2015	0	117	241	195.2	183	83	98	169	146	74	103	181	132.517
								2016	63	114	101	321	236.5	88	73	114	176	43	8	9	112.208
							average rainfall each month and all years		76.0811	107.754	140.968	109.2	81.1492	48.8165	67.0814	77.4378	83.0622	58.7081	53.2784	58.5486	153.045

## Sheet: Sheet2
75.3	35.83oN	71.85oE
92.6	35.83oN	71.85oE
14.2	35.83oN	71.85oE
49.4	35.83oN	71.85oE
0.7	35.83oN	71.85oE
0	35.83oN	71.85oE
2.3	35.83oN	71.85oE
6.1	35.83oN	71.85oE
12.2	35.83oN	71.85oE
28.5	35.83oN	71.85oE
119.3	35.83oN	71.85oE
51.7	35.83oN	71.85oE
88.2	35.83oN	71.85oE
111.6	35.83oN	71.85oE
105.6	35.83oN	71.85oE
39.2	35.83oN	71.85oE
3.8	35.20oN	71.85oE
12.6	35.20oN	71.85oE
1.9	35.20oN	71.85oE
2.1	35.20oN	71.85oE
15.2	35.20oN	71.85oE
21.5	35.20oN	71.85oE
23.4	35.20oN	71.85oE
14.9	35.20oN	71.85oE
62.6	35.20oN	71.85oE
41.4	35.20oN	71.85oE

## Sheet: Sheet3
35.83oN, 71.78oE	35.20oN, 71.85oE	35.55oN, 71.85oE	34.73oN, 72.35oE
39.7	174	51.8	122.2
75.3	196.7	73.4	96.2
92.6	279.4	116.9	252
14.2	106.3	55.5	22.8
49.4	111.1	64	39.6
0.7	97	8.2	127.2
0	262.8	11.4	135.5
2.3	92.2	13.2	83.2
6.1	60.2	35.9	71.6
12.2	142.1	37.2	62.2
28.5	131.3	21.6	20.7
119.3	69.6	54.7	84.8
51.7	131.5	38.7	73.9
88.2	246.1	90.3	106.4
111.6	337	123.3	152.3
105.6	246.3	94.4	146.7
39.2	99.7	84.6	84.7
3.8	62.2	9	20.2
12.6	145.3	72.5	139.1
1.9	135.4	12.5	48.4
2.1	23.3	11.3	49.6
15.2	80.4	18.1	25.9
21.5	25.9	11	23.7
23.4	30.5	9.7	9.8
14.9	50	29.1	34.4
62.6	246.1	74.5	96.3
41.4	198	38.5	98
8.4	139.9	46	112.5
44.2	105.6	57.3	112.1
0.3	36.4	6.2	21.1
1.3	29.5	23.9	50.7
11.6	134.1	4	101.8
2.2	73.8	14.3	31.6
0.3	42.4	7.2	37.3
83.1	149.3	98.9	104
74.9	145	89.5	26.5
32.5	148.9	34.6	111.6
19.2	70.8	13.8	66.2
151	354.8	150.2	255.5
19.5	222.5	45	178.3
21.8	64.8	14.4	72.9
1.8	41.2	34.4	13.6
0	137.1	6.3	54.8
9.5	296	25.4	158
2.6	48.1	15.1	94.8
19.5	9.9	13.8	30.1
7.6	0.7	7.2	2.8
5.1	60.2	31.7	1.6
17.9	67.5	24.6	10.7
65.5	283.1	109.4	122.2
122.8	253.5	124.9	64.2
65	181.9	107.9	100.3
80	30	64.4	6.2
0	35	13.5	25.1
0.3	145.8	20.9	62.2
4.3	200	2.2	83.1
0.5	131.5	63.5	103.5
26.7	32.5	11.7	9.5
48.5	188.5	42.1	85.6
52	78.3	20.7	121.8
26.7	135	21.5	56.1
10.7	63	19	5.8
27.7	99	41.9	45.8
42.8	193	42.4	46.9
34.5	170	62.3	32.7
0	20	1	2.6
0	171	4	177.4
21.3	180	19.9	102.6
0.5	27.8	0.3	28
15.6	112	32.4	95.6
7.5	24	12.3	30.5
13.2	189.1	103	27.1
12.2	78	35.5	30.4
60.1	241	65.7	127.3
151.2	520	137.8	333.5
106	203.5	127.1	80.1
18.3	54	43.1	17.5
4.1	77	14.9	31.9
9.8	249	32.6	150.4
17.2	191	58.7	204.8
16	57.5	17.1	32.2
2.8	19	6.1	6.6
63.6	255	115.8	89.8
4.9	204	121.9	15.5
0	16	0	2.2
68.2	180	92.1	156.4
139.1	511	133.5	372.3
102.4	163	118.3	133.8
36	151.8	59.1	124.2
64.5	70.5	63.2	36.8
5.2	274	8.5	135.6
1.8	103	9.3	89.7
0.3	87	10	52.2
62.5	202.6	78	207.2
0	0	0.1	0
15.5	40.8	23.4	14.7
83.9	148.5	95.8	101.6
38	193	45.7	122.8
225	526.9	236.7	248.4
56.9	58	44.4	22.3
38.1	59	36.9	20.2
2.1	61.8	25.7	83.6
4.6	157.8	2.9	311.5
28.7	258.8	41.4	163.4
0	62.7	5	99
10.8	28.5	21.1	22.2
0	22	1	0.5
0	110	37.9	0
47	120	22.1	129.9
64.7	111.7	69.6	54
69.8	186.4	59.3	123.3
52.5	80.6	61.2	83.1
61.1	129.5	74.4	99.1
0.01	30.9	18.2	55.4
24.7	226.8	27.9	286.5
0.3	139.7	8.2	269.3
6.3	60.2	39.4	75.2
2.4	30	26.7	66.2
27.9	29.6	25.8	40.9
0	96.5	59.2	0
71.1	167.6	61.7	101.2
77.8	255.8	78.6	227.6
41.6	240.1	48.6	359.1
33.6	115	38.9	134.7
5.1	21	6.1	15.2
10.4	108.1	20.4	34
0	65	9.1	156.8
6.3	175	13.9	277
0.01	53.8	1.9	79.3
19.8	73.7	18.8	95.4
2	5	3.3	17
51.5	288	111.9	29.1
96.5	195.3	69.7	96.9
92.5	297	95.4	187.2
159.7	382	168.4	236.8
71.1	268.5	146.2	387.2
123.5	130.4	131.9	199.1
20.6	22	26.3	29.8
18.3	76.5	13.8	252.1
2.6	151	0.1	105.6
113.7	240	87.7	118.2
4.6	9.8	4.9	3.8
2.4	22	12.9	13.4
31	15	6.5	15
131.1	375.8	181.4	276.4
80	131.3	58.4	64.4
126.8	379.4	151.9	195.9
127.9	216.4	117.6	166.5
82.6	206.2	93.9	109.6
4.3	26	11.6	29.2
2.1	185	16.3	125.4
10.9	77	53.4	98
16.3	65	25.8	159.8
46.8	108.8	68	89
13	48	35.2	18.2
26	35	53.7	55
22.7	37.6	39.4	49.6
31.9	73.8	22.3	34.3
228.8	437	206.6	295.2
49.7	114	68.5	101.2
32.6	60	107.3	30.4
12.1	47.7	15.6	74.1
13.9	116	10.9	142.2
1.1	73	16.1	50.1
0	174.7	2.8	49.2
25.9	46	35	51.4
61.6	72.6	37.6	41
0.5	10.5	6.2	25.9
76.1	132.9	74.6	60.1
35.5	124.8	71.7	143.5
65.8	166.5	81	88.6
138.7	226.1	119.1	133.6
57.9	125.1	59	37.5
0.01	39.4	12.4	50.5
4.1	209	23	161.6
10.2	161.2	24.2	46.2
27.2	94	39.6	96
46.2	250.3	106.4	99.2
13.3	25	18.6	4
1.8	182.4	62.3	58.4
0	1.5	0.4	5.4
52.8	156	71.4	134.4
106.3	305.2	109.4	195.6
101.7	353	166.8	188.1
67.9	109	96.3	19.5
42.7	37.5	64.6	15.7
0.01	175	21.8	192.5
0.01	181.6	8.3	156
18.4	37.6	26.5	23.5
53.5	86.7	46.7	37.4
17.1	31	16.4	36
29.2	58	20.3	44.5
8	58.4	15.9	86.7
55.8	175.5	50.6	118.2
185.1	280.8	158.6	160.8
78.7	135.7	107.1	89.7
50	143.3	104	92.1
37.8	86.3	58.4	137.8
16.5	71.6	31.4	47.8
1	265.6	17.7	77.2
1.3	25	0.6	71.4
52.8	142	118.8	64
38.1	26	44.3	5.2
22.4	8	12.1	113.3
20.3	60	13.6	40.1
11.6	24	9.4	42.1
187.6	334	185.3	118.3
138.8	253	166.6	229.7
42.3	144.5	86.2	119.2
14	80.3	19.8	78.3
1.2	47.7	17	83.5
1.3	87	0.01	143.9
4.8	64.5	6.5	28.6
5.6	110	35.8	58.2
3.1	14	6.5	49.5
9.7	43	18.6	18
58.2	95	66.1	68.3
134	268	168.2	293.5
85.6	133.6	78	123.3
80.9	212	147.3	133.7
58.7	150	82.6	82.5
36.1	46	67.9	13.5
2.4	190	17.4	92.9
8.9	130	3.5	117.6
4.6	68	5.6	35.3
5.3	28	9.6	10
0.4	0	1.2	8.7
3.8	0	0	47.2
32.2	189.8	43.4	217.6
109.6	202	143.5	102.9
115.9	259	108.7	156.8
109.3	75	105.1	44.4
17.6	76	32.1	16.4
2	25	3.8	35.7
3.8	155.9	13.7	456.6
2	105.7	0.01	85.9
31.3	173.4	21	175.1
3.4	9	4.7	9.5
67.1	207	52	57.7
17.5	0	0	110.5
51.4	144	40.4	89
34.8	159	46.9	66.9
111.2	180.6	120.9	85
18.3	30	7.8	9.3
0.5	48	8.4	60.4
11.5	1.8	4.8	74.1
5.1	197.5	53.4	76.2
0.8	75	14	87.6
38.2	103	19.7	118
22.7	52	23.2	26.2
237.2	39	61.9	9
6.6	82.5	25.7	80.3
20.2	0.1	18.7	0
33.9	92.4	51.7	14.6
73.3	115.5	98.4	41.4
15.1	126.3	47.4	92.52
1	7	14.3	6.8
0.1	152.6	0.1	154.81
8.7	193	31	280.7
2.7	108	26	34.6
19.2	31.9	22.1	14.9
2	24	9.3	25.61
26	37.3	23.8	49.5
12.3	23.4	6.3	12.3
13.9	90	23.1	38.9
52.6	165	71.1	115.7
120.5	190	135.2	119.6
118.4	138	152.3	82.7
13.3	20	23.2	28.01
3.3	68	59.4	45.01
0.1	78	7.1	104.6
11	54	20.2	150.7
1.6	50	8.4	53.1
0	13	0.1	2
15.7	42	27.4	0.3
39.5	112	53.9	76.1
7.3	25	4	32.3
103.2	242	104.3	216.8
103	198	173.6	140.3
91.9	192	114.1	134.6
42	78	75.1	72.51
9.5	28	23.2	106.02
0	41	5.7	67.1
1	76	55.1	141.83
25.2	138	21.1	104.01
16.9	30	28.5	9.2
43.2	78	45.1	99.51
9.2	40	7.8	59.1
42.1	116.5	26.8	104.21
33.5	103	39.9	65.8
20	26	0	7.5
0	148	0	86.6
26.7	51	56.7	32.8
7.4	58	0	70.7
6.6	173.5	1	218.4
1.1	47.7	12.8	81.2
20.7	31	33.8	72.6
236	406.3	230.9	180.5
14.2	25	22	14
83.5	116.6	87	71.3
51.6	185.5	92.5	133.7
124.9	255.5	91	227.9
84	302.6	70.4	138.2
86.6	228.5	133.8	70.9
100	147.7	76.2	68.1
9.9	32.5	9.6	25.7
0	132.2	4.5	126.1
2.7	119.5	2.3	94
0	23.5	0.6	99
35.5	104.5	43.7	30
34.2	92	51.4	38
2	0	4.3	0
98.3	173.6	95	172.4
56.4	106	42.3	50.6
37.2	167	56.8	88.9
71.6	93	60.9	31
3	32	9	7.5
0	21.1	9.2	45.2
0	197.2	13.9	187
1.1	250	32.9	132.6
11.2	21	12.5	84
3.5	19	7.6	0
57.2	173	54.3	0
109.5	225	126.7	0
11.1	13	1.4	0
30.8	179	47.1	138.1
262.1	306	253.2	235.4
94.4	60	131.4	54
47.7	74	87.3	76.4
11.6	110	54.5	170
1.9	66	1	91
4.7	105	6.4	79
0	93	34.2	30.8
0.2	7	5.1	2
0	5	0	22
28.8	32	11.9	1.4
119.1	168.5	146.5	155.3
26	54	40.4	66.4
25.6	56	27.3	25
122.7	217	130.3	206
11.9	41	11.4	56
0	152	0.2	89
1	274	44.8	187
0	200	11.8	123
0	48	20.2	44
5	65	8.9	37
59.2	23	66.5	39
4	135.5	4	101
102	166	85	150
141.4	284	93.2	171
95	159	81	0
111.6	204	99.5	241
27	83	45	38
26.7	44	26	0
5	60	6	57
0	35	0	0
3	23	17	65
14	16	3	4
68	122	61	39
41	42	26	3
107	86	51	42
153	227	131	235
49	85	40	61
82	98	83	134
79	106	90	72
33	68	42	63
63	317	101	471
33	292	53	286
25	183	40	86
3	11	2	8
0	0	1	0
1	2	1	4
17	42	14.4	22
201	375	146.8	250
60	143	52.2	78
71	134	71.1	103
21	38	21.8	12
15	36	1.5	74
0	72.1	0.7	82.7
2	186	1.7	92
5	74	14.8	54
0	106	62	73.3
0	62	23.1	16.6
0	0	0	2.1
38	136	38.1	75.2
56	181	62.6	84
65	79	90.8	24
23	117	31.7	99.7
30	65	53.5	39
2.1	22	6	0.1
0	29	28.3	126.1
29	64	20	78.3
45	142	23.7	129
4	69.1	22.5	20.1
10	36	16.5	8.4
31.1	104	26.3	75.3
21	41	14.6	20.1
117	253	105	316
98	255	119.2	128
72	126	82.2	65.2
25	47	23.7	38
7	47	23.2	194.2
1	123.1	26.8	119.3
31	198	53.6	314.9
1	65	29.3	57.1
7	77	2.9	46.1
21	51.1	34.1	33
7	25	5.5	1.7
1.3	2	3.4	9
51	191	73.4	146
172	334.5	164.2	217.6
43	119.1	48	83.2
43.2	109	77.8	96
7	29.1	7	2.4
1	98	13	66
24	131	17	95
1	86	9	72
18	84	19.1	97
46	0	48	4
0	0	0	0
35.1	117	39	63.1
134	241	135.2	139.5
89	195.2	85	135.5
48.8	183	51.2	165.4
42.6	83	55.1	83
0	98	6.1	74.8
25.5	169	26.7	82.5
41.6	146	65.8	81.5
3.1	31	6.8	38.4
30.9	103	43.2	83
64	181	58.3	78.9
17.8	63	19.7	38.2
34.5	114	22.8	44.7
13.7	101	20.4	58.8
119.2	321	102.7	170
149.8	236.5	101.8	186.1
27.3	88	40.8	41.6
0	73	26	35.5
10.1	114	13.5	141.2
2	176	10.7	73
1	43	12.2	58
0	8	5.6	17
8.3	9	1.2	4
20.2	29	24.6	18

## Sheet: Sheet4
Date	Chitral	timergara (study area	DIR	Saidu Sharif
	35.83oN, 71.78oE	34.50oN, 71.49oE	35.20oN, 71.85oE	34.73oN, 72.35oE
1980-01-01	39.7	174	51.8	122.2
1980-02-01	75.3	196.7	73.4	96.2
1980-03-01	92.6	279.4	116.9	252
1980-04-01	14.2	106.3	55.5	22.8
1980-05-01	49.4	111.1	64	39.6
1980-06-01	0.7	97	8.2	127.2
1980-07-01	0	262.8	11.4	135.5
1980-08-01	2.3	92.2	13.2	83.2
1980-09-01	6.1	60.2	35.9	71.6
1980-10-01	12.2	142.1	37.2	62.2
1980-11-01	28.5	131.3	21.6	20.7
1980-12-01	119.3	69.6	54.7	84.8
1981-01-01	51.7	131.5	38.7	73.9
1981-02-01	88.2	246.1	90.3	106.4
1981-03-01	111.6	337	123.3	152.3
1981-04-01	105.6	246.3	94.4	146.7
1981-05-01	39.2	99.7	84.6	84.7
1981-06-01	3.8	62.2	9	20.2
1981-07-01	12.6	145.3	72.5	139.1
1981-08-01	1.9	135.4	12.5	48.4
1981-09-01	2.1	23.3	11.3	49.6
1981-10-01	15.2	80.4	18.1	25.9
1981-11-01	21.5	25.9	11	23.7
1981-12-01	23.4	30.5	9.7	9.8
1982-01-01	14.9	50	29.1	34.4
1982-02-01	62.6	246.1	74.5	96.3
1982-03-01	41.4	198	38.5	98
1982-04-01	8.4	139.9	46	112.5
1982-05-01	44.2	105.6	57.3	112.1
1982-06-01	0.3	36.4	6.2	21.1
1982-07-01	1.3	29.5	23.9	50.7
1982-08-01	11.6	134.1	4	101.8
1982-09-01	2.2	73.8	14.3	31.6
1982-10-01	0.3	42.4	7.2	37.3
1982-11-01	83.1	149.3	98.9	104
1982-12-01	74.9	145	89.5	26.5
1983-01-01	32.5	148.9	34.6	111.6
1983-02-01	19.2	70.8	13.8	66.2
1983-03-01	151	354.8	150.2	255.5
1983-04-01	19.5	222.5	45	178.3
1983-05-01	21.8	64.8	14.4	72.9
1983-06-01	1.8	41.2	34.4	13.6
1983-07-01	0	137.1	6.3	54.8
1983-08-01	9.5	296	25.4	158
1983-09-01	2.6	48.1	15.1	94.8
1983-10-01	19.5	9.9	13.8	30.1
1983-11-01	7.6	0.7	7.2	2.8
1983-12-01	5.1	60.2	31.7	1.6
1984-01-01	17.9	67.5	24.6	10.7
1984-02-01	65.5	283.1	109.4	122.2
1984-03-01	122.8	253.5	124.9	64.2
1984-04-01	65	181.9	107.9	100.3
1984-05-01	80	30	64.4	6.2
1984-06-01	0	35	13.5	25.1
1984-07-01	0.3	145.8	20.9	62.2
1984-08-01	4.3	200	2.2	83.1
1984-09-01	0.5	131.5	63.5	103.5
1984-10-01	26.7	32.5	11.7	9.5
1984-11-01	48.5	188.5	42.1	85.6
1984-12-01	52	78.3	20.7	121.8
1985-01-01	26.7	135	21.5	56.1
1985-02-01	10.7	63	19	5.8
1985-03-01	27.7	99	41.9	45.8
1985-04-01	42.8	193	42.4	46.9
1985-05-01	34.5	170	62.3	32.7
1985-06-01	0	20	1	2.6
1985-07-01	0	171	4	177.4
1985-08-01	21.3	180	19.9	102.6
1985-09-01	0.5	27.8	0.3	28
1985-10-01	15.6	112	32.4	95.6
1985-11-01	7.5	24	12.3	30.5
1985-12-01	13.2	189.1	103	27.1
1986-01-01	12.2	78	35.5	30.4
1986-02-01	60.1	241	65.7	127.3
1986-03-01	151.2	520	137.8	333.5
1986-04-01	106	203.5	127.1	80.1
1986-05-01	18.3	54	43.1	17.5
1986-06-01	4.1	77	14.9	31.9
1986-07-01	9.8	249	32.6	150.4
1986-08-01	17.2	191	58.7	204.8
1986-09-01	16	57.5	17.1	32.2
1986-10-01	2.8	19	6.1	6.6
1986-11-01	63.6	255	115.8	89.8
1986-12-01	4.9	204	121.9	15.5
1987-01-01	0	16	0	2.2
1987-02-01	68.2	180	92.1	156.4
1987-03-01	139.1	511	133.5	372.3
1987-04-01	102.4	163	118.3	133.8
1987-05-01	36	151.8	59.1	124.2
1987-06-01	64.5	70.5	63.2	36.8
1987-07-01	5.2	274	8.5	135.6
1987-08-01	1.8	103	9.3	89.7
1987-09-01	0.3	87	10	52.2
1987-10-01	62.5	202.6	78	207.2
1987-11-01	0	0	0.1	0
1987-12-01	15.5	40.8	23.4	14.7
1988-01-01	83.9	148.5	95.8	101.6
1988-02-01	38	193	45.7	122.8
1988-03-01	225	526.9	236.7	248.4
1988-04-01	56.9	58	44.4	22.3
1988-05-01	38.1	59	36.9	20.2
1988-06-01	2.1	61.8	25.7	83.6
1988-07-01	4.6	157.8	2.9	311.5
1988-08-01	28.7	258.8	41.4	163.4
1988-09-01	0	62.7	5	99
1988-10-01	10.8	28.5	21.1	22.2
1988-11-01	0	22	1	0.5
1988-12-01	0	110	37.9	0
1989-01-01	47	120	22.1	129.9
1989-02-01	64.7	111.7	69.6	54
1989-03-01	69.8	186.4	59.3	123.3
1989-04-01	52.5	80.6	61.2	83.1
1989-05-01	61.1	129.5	74.4	99.1
1989-06-01	0.01	30.9	18.2	55.4
1989-07-01	24.7	226.8	27.9	286.5
1989-08-01	0.3	139.7	8.2	269.3
1989-09-01	6.3	60.2	39.4	75.2
1989-10-01	2.4	30	26.7	66.2
1989-11-01	27.9	29.6	25.8	40.9
1989-12-01	0	96.5	59.2	0
1990-01-01	71.1	167.6	61.7	101.2
1990-02-01	77.8	255.8	78.6	227.6
1990-03-01	41.6	240.1	48.6	359.1
1990-04-01	33.6	115	38.9	134.7
1990-05-01	5.1	21	6.1	15.2
1990-06-01	10.4	108.1	20.4	34
1990-07-01	0	65	9.1	156.8
1990-08-01	6.3	175	13.9	277
1990-09-01	0.01	53.8	1.9	79.3
1990-10-01	19.8	73.7	18.8	95.4
1990-11-01	2	5	3.3	17
1990-12-01	51.5	288	111.9	29.1
1991-01-01	96.5	195.3	69.7	96.9
1991-02-01	92.5	297	95.4	187.2
1991-03-01	159.7	382	168.4	236.8
1991-04-01	71.1	268.5	146.2	387.2
1991-05-01	123.5	130.4	131.9	199.1
1991-06-01	20.6	22	26.3	29.8
1991-07-01	18.3	76.5	13.8	252.1
1991-08-01	2.6	151	0.1	105.6
1991-09-01	113.7	240	87.7	118.2
1991-10-01	4.6	9.8	4.9	3.8
1991-11-01	2.4	22	12.9	13.4
1991-12-01	31	15	6.5	15
1992-01-01	131.1	375.8	181.4	276.4
1992-02-01	80	131.3	58.4	64.4
1992-03-01	126.8	379.4	151.9	195.9
1992-04-01	127.9	216.4	117.6	166.5
1992-05-01	82.6	206.2	93.9	109.6
1992-06-01	4.3	26	11.6	29.2
1992-07-01	2.1	185	16.3	125.4
1992-08-01	10.9	77	53.4	98
1992-09-01	16.3	65	25.8	159.8
1992-10-01	46.8	108.8	68	89
1992-11-01	13	48	35.2	18.2
1992-12-01	26	35	53.7	55
1993-01-01	22.7	37.6	39.4	49.6
1993-02-01	31.9	73.8	22.3	34.3
1993-03-01	228.8	437	206.6	295.2
1993-04-01	49.7	114	68.5	101.2
1993-05-01	32.6	60	107.3	30.4
1993-06-01	12.1	47.7	15.6	74.1
1993-07-01	13.9	116	10.9	142.2
1993-08-01	1.1	73	16.1	50.1
1993-09-01	0	174.7	2.8	49.2
1993-10-01	25.9	46	35	51.4
1993-11-01	61.6	72.6	37.6	41
1993-12-01	0.5	10.5	6.2	25.9
1994-01-01	76.1	132.9	74.6	60.1
1994-02-01	35.5	124.8	71.7	143.5
1994-03-01	65.8	166.5	81	88.6
1994-04-01	138.7	226.1	119.1	133.6
1994-05-01	57.9	125.1	59	37.5
1994-06-01	0.01	39.4	12.4	50.5
1994-07-01	4.1	209	23	161.6
1994-08-01	10.2	161.2	24.2	46.2
1994-09-01	27.2	94	39.6	96
1994-10-01	46.2	250.3	106.4	99.2
1994-11-01	13.3	25	18.6	4
1994-12-01	1.8	182.4	62.3	58.4
1995-01-01	0	1.5	0.4	5.4
1995-02-01	52.8	156	71.4	134.4
1995-03-01	106.3	305.2	109.4	195.6
1995-04-01	101.7	353	166.8	188.1
1995-05-01	67.9	109	96.3	19.5
1995-06-01	42.7	37.5	64.6	15.7
1995-07-01	0.01	175	21.8	192.5
1995-08-01	0.01	181.6	8.3	156
1995-09-01	18.4	37.6	26.5	23.5
1995-10-01	53.5	86.7	46.7	37.4
1995-11-01	17.1	31	16.4	36
1995-12-01	29.2	58	20.3	44.5
1996-01-01	8	58.4	15.9	86.7
1996-02-01	55.8	175.5	50.6	118.2
1996-03-01	185.1	280.8	158.6	160.8
1996-04-01	78.7	135.7	107.1	89.7
1996-05-01	50	143.3	104	92.1
1996-06-01	37.8	86.3	58.4	137.8
1996-07-01	16.5	71.6	31.4	47.8
1996-08-01	1	265.6	17.7	77.2
1996-09-01	1.3	25	0.6	71.4
1996-10-01	52.8	142	118.8	64
1996-11-01	38.1	26	44.3	5.2
1996-12-01	22.4	8	12.1	113.3
1997-01-01	20.3	60	13.6	40.1
1997-02-01	11.6	24	9.4	42.1
1997-03-01	187.6	334	185.3	118.3
1997-04-01	138.8	253	166.6	229.7
1997-05-01	42.3	144.5	86.2	119.2
1997-06-01	14	80.3	19.8	78.3
1997-07-01	1.2	47.7	17	83.5
1997-08-01	1.3	87	0.01	143.9
1997-09-01	4.8	64.5	6.5	28.6
1997-10-01	5.6	110	35.8	58.2
1997-11-01	3.1	14	6.5	49.5
1997-12-01	9.7	43	18.6	18
1998-01-01	58.2	95	66.1	68.3
1998-02-01	134	268	168.2	293.5
1998-03-01	85.6	133.6	78	123.3
1998-04-01	80.9	212	147.3	133.7
1998-05-01	58.7	150	82.6	82.5
1998-06-01	36.1	46	67.9	13.5
1998-07-01	2.4	190	17.4	92.9
1998-08-01	8.9	130	3.5	117.6
1998-09-01	4.6	68	5.6	35.3
1998-10-01	5.3	28	9.6	10
1998-11-01	0.4	0	1.2	8.7
1998-12-01	3.8	0	0	47.2
1999-01-01	32.2	189.8	43.4	217.6
1999-02-01	109.6	202	143.5	102.9
1999-03-01	115.9	259	108.7	156.8
1999-04-01	109.3	75	105.1	44.4
1999-05-01	17.6	76	32.1	16.4
1999-06-01	2	25	3.8	35.7
1999-07-01	3.8	155.9	13.7	456.6
1999-08-01	2	105.7	0.01	85.9
1999-09-01	31.3	173.4	21	175.1
1999-10-01	3.4	9	4.7	9.5
1999-11-01	67.1	207	52	57.7
1999-12-01	17.5	0	0	110.5
2000-01-01	51.4	144	40.4	89
2000-02-01	34.8	159	46.9	66.9
2000-03-01	111.2	180.6	120.9	85
2000-04-01	18.3	30	7.8	9.3
2000-05-01	0.5	48	8.4	60.4
2000-06-01	11.5	1.8	4.8	74.1
2000-07-01	5.1	197.5	53.4	76.2
2000-08-01	0.8	75	14	87.6
2000-09-01	38.2	103	19.7	118
2000-10-01	22.7	52	23.2	26.2
2000-11-01	237.2	39	61.9	9
2000-12-01	6.6	82.5	25.7	80.3
2001-01-01	20.2	0.1	18.7	0
2001-02-01	33.9	92.4	51.7	14.6
2001-03-01	73.3	115.5	98.4	41.4
2001-04-01	15.1	126.3	47.4	92.52
2001-05-01	1	7	14.3	6.8
2001-06-01	0.1	152.6	0.1	154.81
2001-07-01	8.7	193	31	280.7
2001-08-01	2.7	108	26	34.6
2001-09-01	19.2	31.9	22.1	14.9
2001-10-01	2	24	9.3	25.61
2001-11-01	26	37.3	23.8	49.5
2001-12-01	12.3	23.4	6.3	12.3
2002-01-01	13.9	90	23.1	38.9
2002-02-01	52.6	165	71.1	115.7
2002-03-01	120.5	190	135.2	119.6
2002-04-01	118.4	138	152.3	82.7
2002-05-01	13.3	20	23.2	28.01
2002-06-01	3.3	68	59.4	45.01
2002-07-01	0.1	78	7.1	104.6
2002-08-01	11	54	20.2	150.7
2002-09-01	1.6	50	8.4	53.1
2002-10-01	0	13	0.1	2
2002-11-01	15.7	42	27.4	0.3
2002-12-01	39.5	112	53.9	76.1
2003-01-01	7.3	25	4	32.3
2003-02-01	103.2	242	104.3	216.8
2003-03-01	103	198	173.6	140.3
2003-04-01	91.9	192	114.1	134.6
2003-05-01	42	78	75.1	72.51
2003-06-01	9.5	28	23.2	106.02
2003-07-01	0	41	5.7	67.1
2003-08-01	1	76	55.1	141.83
2003-09-01	25.2	138	21.1	104.01
2003-10-01	16.9	30	28.5	9.2
2003-11-01	43.2	78	45.1	99.51
2003-12-01	9.2	40	7.8	59.1
2004-01-01	42.1	116.5	26.8	104.21
2004-02-01	33.5	103	39.9	65.8
2004-03-01	20	26	0	7.5
2004-04-01	0	148	0	86.6
2004-05-01	26.7	51	56.7	32.8
2004-06-01	7.4	58	0	70.7
2004-07-01	6.6	173.5	1	218.4
2004-08-01	1.1	47.7	12.8	81.2
2004-09-01	20.7	31	33.8	72.6
2004-10-01	236	406.3	230.9	180.5
2004-11-01	14.2	25	22	14
2004-12-01	83.5	116.6	87	71.3
2005-01-01	51.6	185.5	92.5	133.7
2005-02-01	124.9	255.5	91	227.9
2005-03-01	84	302.6	70.4	138.2
2005-04-01	86.6	228.5	133.8	70.9
2005-05-01	100	147.7	76.2	68.1
2005-06-01	9.9	32.5	9.6	25.7
2005-07-01	0	132.2	4.5	126.1
2005-08-01	2.7	119.5	2.3	94
2005-09-01	0	23.5	0.6	99
2005-10-01	35.5	104.5	43.7	30
2005-11-01	34.2	92	51.4	38
2005-12-01	2	0	4.3	0
2006-01-01	98.3	173.6	95	172.4
2006-02-01	56.4	106	42.3	50.6
2006-03-01	37.2	167	56.8	88.9
2006-04-01	71.6	93	60.9	31
2006-05-01	3	32	9	7.5
2006-06-01	0	21.1	9.2	45.2
2006-07-01	0	197.2	13.9	187
2006-08-01	1.1	250	32.9	132.6
2006-09-01	11.2	21	12.5	84
2006-10-01	3.5	19	7.6	0
2006-11-01	57.2	173	54.3	0
2006-12-01	109.5	225	126.7	0
2007-01-01	11.1	13	1.4	0
2007-02-01	30.8	179	47.1	138.1
2007-03-01	262.1	306	253.2	235.4
2007-04-01	94.4	60	131.4	54
2007-05-01	47.7	74	87.3	76.4
2007-06-01	11.6	110	54.5	170
2007-07-01	1.9	66	1	91
2007-08-01	4.7	105	6.4	79
2007-09-01	0	93	34.2	30.8
2007-10-01	0.2	7	5.1	2
2007-11-01	0	5	0	22
2007-12-01	28.8	32	11.9	1.4
2008-01-01	119.1	168.5	146.5	155.3
2008-02-01	26	54	40.4	66.4
2008-03-01	25.6	56	27.3	25
2008-04-01	122.7	217	130.3	206
2008-05-01	11.9	41	11.4	56
2008-06-01	0	152	0.2	89
2008-07-01	1	274	44.8	187
2008-08-01	0	200	11.8	123
2008-09-01	0	48	20.2	44
2008-10-01	5	65	8.9	37
2008-11-01	59.2	23	66.5	39
2008-12-01	4	135.5	4	101
2009-01-01	102	166	85	150
2009-02-01	141.4	284	93.2	171
2009-03-01	95	159	81	0
2009-04-01	111.6	204	99.5	241
2009-05-01	27	83	45	38
2009-06-01	26.7	44	26	0
2009-07-01	5	60	6	57
2009-08-01	0	35	0	0
2009-09-01	3	23	17	65
2009-10-01	14	16	3	4
2009-11-01	68	122	61	39
2009-12-01	41	42	26	3
2010-01-01	107	86	51	42
2010-02-01	153	227	131	235
2010-03-01	49	85	40	61
2010-04-01	82	98	83	134
2010-05-01	79	106	90	72
2010-06-01	33	68	42	63
2010-07-01	63	317	101	471
2010-08-01	33	292	53	286
2010-09-01	25	183	40	86
2010-10-01	3	11	2	8
2010-11-01	0	0	1	0
2010-12-01	1	2	1	4
2011-01-01	17	42	14.4	22
2011-02-01	201	375	146.8	250
2011-03-01	60	143	52.2	78
2011-04-01	71	134	71.1	103
2011-05-01	21	38	21.8	12
2011-06-01	15	36	1.5	74
2011-07-01	0	72.1	0.7	82.7
2011-08-01	2	186	1.7	92
2011-09-01	5	74	14.8	54
2011-10-01	0	106	62	73.3
2011-11-01	0	62	23.1	16.6
2011-12-01	0	0	0	2.1
2012-01-01	38	136	38.1	75.2
2012-02-01	56	181	62.6	84
2012-03-01	65	79	90.8	24
2012-04-01	23	117	31.7	99.7
2012-05-01	30	65	53.5	39
2012-06-01	2.1	22	6	0.1
2012-07-01	0	29	28.3	126.1
2012-08-01	29	64	20	78.3
2012-09-01	45	142	23.7	129
2012-10-01	4	69.1	22.5	20.1
2012-11-01	10	36	16.5	8.4
2012-12-01	31.1	104	26.3	75.3
2013-01-01	21	41	14.6	20.1
2013-02-01	117	253	105	316
2013-03-01	98	255	119.2	128
2013-04-01	72	126	82.2	65.2
2013-05-01	25	47	23.7	38
2013-06-01	7	47	23.2	194.2
2013-07-01	1	123.1	26.8	119.3
2013-08-01	31	198	53.6	314.9
2013-09-01	1	65	29.3	57.1
2013-10-01	7	77	2.9	46.1
2013-11-01	21	51.1	34.1	33
2013-12-01	7	25	5.5	1.7
2014-01-01	1.3	2	3.4	9
2014-02-01	51	191	73.4	146
2014-03-01	172	334.5	164.2	217.6
2014-04-01	43	119.1	48	83.2
2014-05-01	43.2	109	77.8	96
2014-06-01	7	29.1	7	2.4
2014-07-01	1	98	13	66
2014-08-01	24	131	17	95
2014-09-01	1	86	9	72
2014-10-01	18	84	19.1	97
2014-11-01	46	0	48	4
2014-12-01	0	0	0	0
2015-01-01	35.1	117	39	63.1
2015-02-01	134	241	135.2	139.5
2015-03-01	89	195.2	85	135.5
2015-04-01	48.8	183	51.2	165.4
2015-05-01	42.6	83	55.1	83
2015-06-01	0	98	6.1	74.8
2015-07-01	25.5	169	26.7	82.5
2015-08-01	41.6	146	65.8	81.5
2015-09-01	3.1	31	6.8	38.4
2015-10-01	30.9	103	43.2	83
2015-11-01	64	181	58.3	78.9
2015-12-01	17.8	63	19.7	38.2
2016-01-01	34.5	114	22.8	44.7
2016-02-01	13.7	101	20.4	58.8
2016-03-01	119.2	321	102.7	170
2016-04-01	149.8	236.5	101.8	186.1
2016-05-01	27.3	88	40.8	41.6
2016-06-01	0	73	26	35.5
2016-07-01	10.1	114	13.5	141.2
2016-08-01	2	176	10.7	73
2016-09-01	1	43	12.2	58
2016-10-01	0	8	5.6	17
2016-11-01	8.3	9	1.2	4
2016-12-01	20.2	29	24.6	18
